# Supplementary material for: Apoptosis-Inducing and Proliferation-Inhibiting Effects of Doramectin on Mz-ChA-1 Human Cholangiocarcinoma Cells
Source: Int J Mol Sci. 2024 Dec 15;25(24):13440. doi: 10.3390/ijms252413440 (PMC11676298; doi:10.3390/ijms252413440)
Supplement: Supplementary file 1 [file ijms-25-13440-s001.zip]

Archive with 1 entries (1 files):
- ijms-3351996-supplementary.pdf
